# Supplementary material for: Genetic structure and evolutionary diversity of mating-type (MAT) loci in Hypsizygus marmoreus
Source: IMA Fungus. 2021 Dec 20;12:35. doi: 10.1186/s43008-021-00086-8 (PMC8686365; doi:10.1186/s43008-021-00086-8)
Supplement: Supplementary file 1 — Additional file 1: Table S1. Source of Hypsizigus marmoreus strains. [file 43008_2021_86_MOESM1_ESM.xls]

## Sheet: Table S5
Table S1. Source of Hypsizigus marmoreus strains
Strain	Initial source of the strains	Second source of the strains	Mating type and genotype of A-MAT
Hm02	Edible Fungus Room of Fuzhou Agricultural Science Research Institute	Mycological Research Center of Fujian Agriculture and Forestry University	A1B1A2B2
			-
Hm03	Donated by ShangGuan	Mycological Research Center of Fujian Agriculture and Forestry University	A1B1A2B2
			Type1&Type3
Hm05	Longhai Jiuhu Edible Fungus Research Institute of Fujian Province	Mycological Research Center of Fujian Agriculture and Forestry University	A1B1A2B2
			Type1&-
Hm08	Donated by Shang guan	Mycological Research Center of Fujian Agriculture and Forestry University	A1B1A2B2
			-
Hm09	Donated by Xiaoyu Li	Mycological Research Center of Fujian Agriculture and Forestry University	A1B1A2B2
			Type2&Type3
Hm10	Donated by Xiaoyu Li	Mycological Research Center of Fujian Agriculture and Forestry University	A1B1A2B2
			Type1&Type3
Hm11	Northeast Edible Medicinal Fungi Institute	Mycological Research Center of Fujian Agriculture and Forestry University	A1B1A2B2
			Type1&Type3
Hm12	Northeast Edible Medicinal Fungi Institute	Mycological Research Center of Fujian Agriculture and Forestry University	A1B1A2B2
			Type2&Type4
Hm13	Jiangdu Tianda Edible Fungus Research Institute	Mycological Research Center of Fujian Agriculture and Forestry University	A1B1A2B2
			Type1&Type1
Hm15	Strain Research Center of Huazhong Agricultural University	Mycological Research Center of Fujian Agriculture and Forestry University	A1B1A2B2
			Type1&Type1
Hm16	Shouguang Edible Fungi Institute of Shandong Province	Mycological Research Center of Fujian Agriculture and Forestry University	A1B1A2B2
			Type1&Type3
Hm17	Sanming Mycological Research Institute of Fujian Province	Mycological Research Center of Fujian Agriculture and Forestry University	A1B1A2B2
			Type1&Type1
Hm19	Strain Research Center of Huazhong Agricultural University	Mycological Research Center of Fujian Agriculture and Forestry University	A1B1A2B2
			Type1&Type3
Hm20	Longhai Jiuhu Edible Fungus Reearch Institute of Fujian Province	Mycological Research Center of Fujian Agriculture and Forestry University	A1B1A2B2
			Type1&Type2
Hm21	Xijiu Edible Fungi Research Center	Mycological Research Center of Fujian Agriculture and Forestry University	A1B1A2B2
			-
Hm26	Mycological Research Institute of Miyang County, Henan Province	Mycological Research Center of Fujian Agriculture and Forestry University	A1B1A2B2
			Type1&Type4
Hm27	Huanyu Edible Fungus Research Institute of Jiayu Country,Hubei Province	Mycological Research Center of Fujian Agriculture and Forestry University	A1B1A2B2
			-
Hm36	Longhai Jiuhu Edible Fungus Research Institute of Fujian Province	Mycological Research Center of Fujian Agriculture and Forestry University	A1B1A2B2
			Type2&-
Hm38	Institute of Plant Protection of Fujian Academy of Agricultural Sciences	Mycological Research Center of Fujian Agriculture and Forestry University	A1B1A2B2
			Type1&Type3
Hm41	Yatai Edible Fungus Research Institute of Jinzhou, liaoning province	Mycological Research Center of Fujian Agriculture and Forestry University	A1B1A2B2
			Type1&Type3
Hm42	Edible Fungus Research Institute of Hunan Agricultural University	Mycological Research Center of Fujian Agriculture and Forestry University	A1B1A2B2
			Type1&Type3
Hm44	Mycological Research Center of Fujian Agriculture and Forestry University	N/A	A1B1A2B2
			Type2&Type4
Hm46	Mycological Research Center of Fujian Agriculture and Forestry University	Mycological Research Center of Fujian Agriculture and Forestry University	A1B1A2B2
			Type1&Type2
Hm47	Mycological Research Center of Fujian Agriculture and Forestry University	N/A	A1B1A2B2
			Type1&Type2
Hm48	Mycological Research Center of Fujian Agriculture and Forestry University	N/A	A1B1A2B2
			Type1&Type3
Hm49	Mycological Research Center of Fujian Agriculture and Forestry University	N/A	A1B1A2B2
			Type2&-
Hm52	Mycological Research Center of Fujian Agriculture and Forestry University	N/A	A1B1A2B2
			-
Hm53	Edible Fungus Research Institute of Heilongjiang Province	N/A	A1B1A2B2
			Type2&Type4
Hm54	Edible Fungus Research Institute of Heilongjiang Province	N/A	A1B1A2B2
			Type4&-
Hm56	Tianda Edible Fungus Research Institute of Jiangsu Province	N/A	A1B1A2B2
			Type1&Type3
Hm57	The Mudanjiang Branch of Heilongjiang Academy of Agricultural Sciences	Center for Genomics and Biotechnology of Fujian Agriculture and Forestry University	A1B1A2B2
			Type2&Type4
Hm58	The Mudanjiang Branch of Heilongjiang Academy of Agricultural Sciences	N/A	A1B1A2B2
			Type1&-
Hm59	The Mudanjiang Branch of Heilongjiang Academy of Agricultural Sciences	Center for Genomics and Biotechnology of Fujian Agriculture and Forestry University	A1B1A2B2
			Type1&Type3
Hm60	The Mudanjiang Branch of Heilongjiang Academy of Agricultural Sciences	Center for Genomics and Biotechnology of Fujian Agriculture and Forestry University	A1B1A2B2
			Type2&Type3
HM61	Fujian Wanchen biotechnology co. LTD	N/A	A1B1A2B2
			Type3&-
Hm62	Fuquanxin Edible Fungus Limited Liability Company of Gutian County	N/A	A1B1A2B2
			Type1&Type2
Hm63	Japan	Center for Genomics and Biotechnology of Fujian Agriculture and Forestry University	A1B1A2B2
			-
Hm64	USYD ( University of Sydney )	Center for Genomics and Biotechnology of Fujian Agriculture and Forestry University	A1B1A2B2
			-
Hm65	Chinese Academy of Agricultural Sciences	Center for Genomics and Biotechnology of Fujian Agriculture and Forestry University	A1B1A2B2
			-
Hm70	Chinese Academy of Agricultural Sciences	Agricultural Culture Collection of China	A1B1A2B2
			-
Hm71	Chinese Academy of Agricultural Sciences	Center for Genomics and Biotechnology of Fujian Agriculture and Forestry University	A1B1A2B2
			Type1&Type1
Hm72	Microbiological Culture Collection Center of Sandong Agricultural University	Center for Genomics and Biotechnology of Fujian Agriculture and Forestry University	A1B1A2B2
			Type1&Type3
Hm73	Guangdong Institute of Microbiology	Center for Genomics and Biotechnology of Fujian Agriculture and Forestry University	A1B1A2B2
			-
Hm76	Research Institute of Subtropical Forestry,Chinese Academy of Forestry	Center for Genomics and Biotechnology of Fujian Agriculture and Forestry University	A1B1A2B2
			-
Hm77	Xiangshan of Japan	Center for Genomics and Biotechnology of Fujian Agriculture and Forestry University	A1B1A2B2
			Type1&Type2
Hm78	Sichuan Agricultural University	Center for Genomics and Biotechnology of Fujian Agriculture and Forestry University	A1B1A2B2
			Type1&Type1
Hm81	The Thousand-buddha Mountain of Mianyang, Sichuan Province	Center for Genomics and Biotechnology of Fujian Agriculture and Forestry University	A1B1A2B2
			Type1&Type2
Hm82	Weifang City, Shandong	Center for Genomics and Biotechnology of Fujian Agriculture and Forestry University	A1B1A2B2
			Type1&Type3
Hm83	Fujiyama of Japan	China Forestry Culture Collection Center	A1B1A2B2
			Type1&Type2
Hm86	Fujian Shennong mushroom industry co. LTD	N/A	A1B1A2B2
			-
Hm88	Fujian Wanchen biotechnology co. LTD	N/A	A1B1A2B2
			Type2&Type4
Hm89	Fujian Shennong mushroom industry co. LTD	N/A	A1B1A2B2
			Type1&Type2
Hm91	Center for Genomics and Biotechnology of Fujian Agriculture and Forestry University	N/A	A1B1A2B2
			Type2&Type4
Hm93	Chifeng city, Inner Mongolia	N/A	A1B1A2B2
			Type1&-
