# Supplementary material for: Genetic structure and evolutionary diversity of mating-type (MAT) loci in Hypsizygus marmoreus
Source: IMA Fungus. 2021 Dec 20;12:35. doi: 10.1186/s43008-021-00086-8 (PMC8686365; doi:10.1186/s43008-021-00086-8)
Supplement: Supplementary file 2 — Additional file 2: Table S2. The fungi data source from NCBI. [file 43008_2021_86_MOESM2_ESM.xls]

## Sheet: Table S3
Table S3. The fungi data source from NCBI
	Species_name	assembly_id		Species_name	assembly_id
1	Cryptococcus neoformans	GCA_000091045.1	39	Hebeloma cylindrosporum	GCA_000827355.1
2	Schizophyllum commune	GCA_000143185.1	40	Paxillus rubicundulus	GCA_000827395.1
3	Laccaria bicolor	GCA_000143565.1	41	Serendipita vermifera	GCA_000827415.1
4	Microbotryum lychnidis-dioicae	GCA_000166175.1	42	Scleroderma citrinum	GCA_000827425.1
5	Coprinopsis cinerea	GCA_000182895.1	43	Paxillus involutus	GCA_000827475.1
6	Serpula lacrymans	GCA_000218685.1	44	Amanita muscaria	GCA_000827485.1
7	Stereum hirsutum	GCA_000264905.1	45	Hypholoma sublateritium	GCA_000827495.1
8	Punctularia strigosozonata	GCA_000264995.1	46	Phlebiopsis gigantea	GCA_000832265.1
9	Auricularia subglabra	GCA_000265015.1	47	Cylindrobasidium torrendii	GCA_000934385.1
10	Trametes versicolor	GCA_000271585.1	48	Fistulina hepatica	GCA_000934395.1
11	Fomitiporia mediterranea	GCA_000271605.1	49	Schizopora paradoxa	GCA_001020605.1
12	Coniophora puteana	GCA_000271625.1	50	Termitomyces sp.	GCA_001263195.1
13	Agaricus bisporus	GCA_000300555.1	51	Moniliophthora roreri	GCA_001466705.1
14	Agaricus bisporus	GCA_000300575.1	52	Leucoagaricus sp.	GCA_001563735.1
15	Phanerochaete carnosa	GCA_000300595.1	53	Fibularhizoctonia sp.	GCA_001630335.1
16	Fibroporia radiculosa	GCA_000313525.1	54	Sistotremastrum niveocremeum	GCA_001630475.1
17	Serendipita indica	GCA_000313545.1	55	Daedalea quercina	GCA_001632345.1
18	Heterobasidion irregulare	GCA_000320585.2	56	Sistotremastrum suecicum	GCA_001632355.1
19	Gelatoporia subvermispora	GCA_000320605.2	57	Laetiporus sulphureus	GCA_001632365.1
20	Ustilago maydis	GCA_000328475.2	58	Exidia glandulosa	GCA_001632375.1
21	Rhizoctonia solani	GCA_000334115.1	59	Neolentinus lepideus	GCA_001632425.1
22	Fomitopsis pinicola	GCA_000344655.2	60	Peniophora sp.	GCA_001632445.1
23	Gloeophyllum trabeum	GCA_000344685.1	61	Rhizopogon vinicolor	GCA_001658105.1
24	Moniliophthora roreri	GCA_000488995.1	62	Obba rivulosa	GCA_001687445.1
25	Rhizoctonia solani	GCA_000524645.1	63	Rhizopogon vesiculosus	GCA_001882365.1
26	Galerina marginata	GCA_000697645.1	64	Trametes pubescens	GCA_001895945.1
27	Jaapia argillacea	GCA_000697665.1	65	Lentinula edodes	GCA_002003045.1
28	Pleurotus ostreatus	GCA_000697685.1	66	Trametes coccinea	GCA_002092935.1
29	Botryobasidium botryosum	GCA_000697705.1	67	Postia placenta	GCA_002117355.1
30	Trametes cinnabarina	GCA_000765035.1	68	Pyrrhoderma noxium	GCA_002287475.2
31	Hydnomerulius pinastri	GCA_000827185.1	69	Armillaria solidipes	GCA_002307675.1
32	Laccaria amethystina	GCA_000827195.1	70	Armillaria gallica	GCA_002307695.1
33	Plicaturopsis crispa	GCA_000827205.1	71	Amanita thiersii	GCA_002554575.1
34	Suillus luteus	GCA_000827255.1	72	Ganoderma sinense	GCA_002760635.1
35	Gymnopus luxurians	GCA_000827265.1	73	Dichomitus squalens	GCA_004307905.1
36	Pisolithus microcarpus	GCA_000827275.1	74	Tilletia indica	GCA_009428345.1
37	Piloderma croceum	GCA_000827315.1	75	Armillaria ostoyae	GCA_900157425.1
38	Pisolithus tinctorius	GCA_000827335.1
