# Supplementary material for: Genetic structure and evolutionary diversity of mating-type (MAT) loci in Hypsizygus marmoreus
Source: IMA Fungus. 2021 Dec 20;12:35. doi: 10.1186/s43008-021-00086-8 (PMC8686365; doi:10.1186/s43008-021-00086-8)
Supplement: Supplementary file 3 — Additional file 3: Table S3. The length of MAT-A genes among different haplotypes. [file 43008_2021_86_MOESM3_ESM.xlsx]

## Sheet:  Table S4
Table S3. The length of MAT-A genes among different haplotypes
Type	Strain	location	Mip			HD1.1			HD2.1			HD1.2			HD1.3			HD2.2			Bfg-2359			MAT-A locus
			start	end	length(bp)	start	end	length(bp)	start	end	length(bp)	start	end	length(bp)	start	end	length(bp)	start	end	length(bp)	start	end	length(bp)	start	end	length(bp)
Type1	Hm62-W	Chr03	1244983	1247780	-2797	1246846	1249994	-3148	1250102	1252427	-2325	1252621	1255107	-2486	1255372	1257862	-2490	1258018	1260333	-2315	1258981	1261339	-2358	1244983	1261339	-16356
Type1	Hm71	jcf7180000057062	18142	15345	2797	13131	16279	-3148	13023	10698	2325	8018	10504	-2486	5263	7753	-2490	5107	2789	2318	1783	4141	-2358	18142	1783	16359
Type1	Hm71	jcf7180000064477	15893	13401	2492	13401	14030	-629	10920	10711	209	8018	10379	-2361	5263	7753	-2490	5107	2789	2318	1783	4141	-2358	15893	1783	14110
Type1	Hm58	jcf7180000080210	18321	17022	1299	14808	17956	-3148	14700	12375	2325	9695	12181	-2486	6940	9430	-2490	6790	4483	2307	3477	5821	-2344	18321	3477	14844
Type1	Hm3	jcf7180000141938	587	3384	-2797	5598	2450	3148	5706	8031	-2325	10711	8225	2486	13466	10976	2490	13622	14606	-984			0	14606	587	14019
Type1	Hm82	jcf7180000137057	18194	15447	2747	13233	16381	-3148	13125	10800	2325	8120	10606	-2486	5365	7855	-2490	5209	2894	2315	1888	4246	-2358	18194	1888	16306
Type1	Hm56	jcf7180000205949	236	3033	-2797	5247	2099	3148	5355	7680	-2325	10360	7874	2486	13115	10625	2490	13271	15586	-2315	16592	14234	2358	236	16592	-16356
Type1	Hm10	jcf7180000100018	14540	17337	-2797	19551	16403	3148	19659	21984	-2325	24664	22178	2486	27419	24929	2490	27575	29890	-2315	30896	28538	2358	30896	14540	16356
Type1	Hm68_4	jcf7180000044177	25862	28659	-2797	30873	27725	3148	30981	33305	-2324	35985	33499	2486	38740	36250	2490	38896	41211	-2315	42217	39859	2358	42217	25862	16355
Type1	Hm17	jcf7180000184973	23046	20249	2797	18035	21183	-3148	17927	15602	2325	12922	15408	-2486	10167	12657	-2490	10011	7705	2306	6704	9042	-2338	23046	6704	16342
Type1	Hm93	jcf7180000245864	25391	22594	2797	20380	23528	-3148	20272	17947	2325	15267	17753	-2486	12512	15002	-2490	12356	10041	2315	9035	11393	-2358	25391	9035	16356
Type1	Hm11	jcf7180000158912	20279	17482	2797	15268	18416	-3148	15160	12835	2325	10155	12641	-2486	7400	9890	-2490	7244	4929	2315	3923	6281	-2358	20279	3923	16356
Type1	Hm16	jcf7180000140441	18007	15210	2797	12996	16144	-3148	12888	10563	2325	7883	10369	-2486	5128	7618	-2490	4972	2657	2315	1651	4009	-2358	18007	1651	16356
Type1	Hm26	jcf7180000149007	19463	16682	2781	14468	17616	-3148	14360	12035	2325	9355	11841	-2486	6600	9090	-2490	6444	4129	2315	3123	5481	-2358	19463	3123	16340
Type1	Hm38	jcf7180000134923	18124	15327	2797	13113	16261	-3148	13005	10680	2325	8000	10486	-2486	5245	7735	-2490	5089	2774	2315	1768	4126	-2358	18124	1768	16356
Type1	Hm41	jcf7180000190620	19309	16512	2797	14298	17446	-3148	14190	11865	2325	9185	11671	-2486	6430	8920	-2490	6274	3959	2315	2953	5311	-2358	19309	2953	16356
Type1	Hm48	jcf7180000140122	16705	13908	2797	11694	14842	-3148	11586	9261	2325	6581	9067	-2486	3826	6316	-2490	3670	1355	2315	349	2707	16705	349	16356	-16007
Type1	Hm15	jcf7180000133853	38095	40587	-2492	40587	39958	629	43068	43277	-209	45970	43609	2361	18579	21069	-2490	18423	16120	2303	15119	17457	-2338	15119	40587	-25468
Type2	Hm77	jcf7180000142192	1	1208	-1207	2220	274	1946			0	6292	4089	2203	9047	6562	2485	9197	11505	-2308	12511	10166	2345	12511	1	12510
Type2	Hm81	jcf7180000186624	1	700	-699	1712	1	1711			0	5784	3581	2203	8539	6054	2485	8689	10997	-2308	11998	9658	2340	11998	1	11997
Type2	Hm91	jcf7180000042099	3761	6558	-2797	7570	5624	1946			0	11642	9439	2203	14397	11912	2485	14547	16855	-2308	17856	15516	2340	17856	3761	14095
Type2	Hm36	jcf7180000161474	25409	28206	-2797	29218	27272	1946			0	33290	31087	2203	36045	33555	2490	36195	38503	-2308	39504	37164	2340	39504	25409	14095
Type2	Hm53	jcf7180000095107	16781	19578	-2797	20590	18644	1946			0	24662	22459	2203	27417	24932	2485	27567	29879	-2312	30879	28527	2352	30879	16781	14098
Type2	Hm20	jcf7180000118208	30329	27530	2799	26519	28466	-1947			0	22447	24650	-2203	19692	22177	-2485	19542	17234	2308	16233	18573	-2340	30329	16233	14096
Type2	Hm46	jcf7180000047688	16033	13236	2797	12224	14170	-1946			0	8152	10355	-2203	5397	7882	-2485	5241	2926	2315	1920	4278	-2358	16033	1920	14113
Type2	Hm49	jcf7180000126309	1	644	-643	1656	1	1655			0	5728	3525	2203	8483	5998	2485	8633	10941	-2308	11942	9602	2340	11942	1	11941
Type2	Hm60	jcf7180000204342	26679	29478	-2799	30489	28542	1947			0	34561	32358	2203	37316	34831	2485	37466	39774	-2308	40775	38435	2340	40775	26679	14096
Type2	Hm57	jcf7180000295830	18974	16985	1989	15187	17921	-2734			0	9689	12188	-2499	6941	9424	-2483	6791	4482	2309	3483	5819	-2336	18974	3483	15491
Type2	Hm12	jcf7180000108153	19826	17027	2799	15229	17963	-2734			0	9731	12230	-2499	6983	9466	-2483	6833	4524	2309	3525	5861	-2336	19826	3525	16301
Type3	hm61-G6	jcf7180000039526	167636	164856	2780	163036	165789	-2753	160440	158680	1760	156439	158350	-1911			0	154495	153330	1165	152326	154495	-2169	167636	152326	15310
Type3	Hm48	jcf7180000152072	26360	23565	2795	22561	24496	-1935	19192	19000	192	16758	18853	-2095			0	15090	13943	1147	12940	15090	-2150	26360	12940	13420
Type3	Hm82	jcf7180000143875	30039	27293	2746	25473	28226	-2753	22877	21117	1760	18876	20787	-1911			0	16932	15767	1165	14763	16932	-2169	30039	14763	15276
Type3	Hm60	jcf7180000201168	19109	16329	2780	14509	17262	-2753	11913	10153	1760	7912	9823	-1911			0	5968	4803	1165	3799	5968	-2169	19109	3799	15310
Type3	Hm61	jcf7180000118506	36669	39449	-2747	41269	38516	2753	43865	45625	-1824	47866	45955	1911			0	49810	50975	-1165	51979	49810	2169	36669	51979	-15310
Type3	Hmz4	jcf7180000080456	1608	4388	-2780	6208	3455	2753	8804	10564	-1760	12805	10894	1911			0	14749	15914	-1165	16918	14749	2169	16918	1608	15310
Type3	HMZ5_21	jcf7180000104684	13355	16135	-2780	17955	15202	2753	20551	22311	-1760	24552	22641	1911			0	26496	27661	-1165	28665	26496	2169	28665	13355	15310
Type3	Hm82	jcf7180000143875	30039	27293	2746	25473	28226	-2753	22877	21117	1760	18876	20787	-1911			0	16932	15767	1165	14763	16932	-2169	14763	-16932	31695
Type3	Hm3	jcf7180000144638	786	3566	-2780	5386	2633	2753	7982	9742	-1760	11983	10072	1911			0	13927	15092	-1165	16096	13927	2169	786	16096	-15310
Type3	Hm11	jcf7180000150769	19215	16435	2780	14615	17368	-2753	12019	10259	1760	8018	9929	-1911			0	6074	4909	1165	3905	6074	-2169	19215	3905	15310
Type3	HMZ5_09	jcf7180000050720	86270	89050	-2780	90870	88117	2753	93466	95226	-1760	97467	95556	1911			0	99411	100576	-1165	101580	99411	2169	86270	101580	-15310
Type3	HMZ5	jcf7180000070555	824	3604	-2780	5424	2671	2753	8020	9780	-1760	12021	10110	1911			0	13965	15130	-1165	16134	13965	2169	16134	824	15310
Type3	HMZ2	jcf7180000047259	21222	24002	-2780	25822	23069	2753	28418	30178	-1760	32419	30508	1911			0	34363	35528	-1165	36532	34363	2169	36532	21222	15310
Type4	Hm88	jcf7180000047749	12146	10158	1988	9146	11092	-1946			0	5482	7277	-1795			0	3805	2653	1152	1653	3805	-2152	12146	1653	10493
Type4	Hm88-W2	jcf7180000012473	8626	11430	-2804	12448	10489	1959			0	16112	14317	1795			0	17789	18941	-1152	19941	17789	2152	19941	8626	11315
Type4	HMZ5	jcf7180000071081	31384	28580	2804	27562	29521	-1959			0	23898	25693	-1795			0	22221	21069	1152	20069	22221	-2152	31384	20069	11315
Type4	HMZ5_07	scaffold_10	171755	168951	2804	167933	169892	-1959			0	164269	166064	-1795			0	162592	161440	1152	160440	162592	-2152	171755	160440	11315
Type4	Hm91	jcf7180000046522	16493	13689	2804	12671	14630	-1959			0	9007	10802	-1795			0	7330	6178	1152	5178	7330	16493	5178	11315	-6137
Type4	Hm57	jcf7180000298070	3413	6214	-2801	8050	5277	2773			0	13058	10981	2077			0	14994	16173	-1179	17174	14994	2180	17174	3413	13761
Type4	Hm42	jcf7180000095219	3692	6493	-2801	8329	5556	2773			0	13337	11260	2077			0	15273	16452	-1179	17453	15273	2180	17453	3692	13761
Type4	Hm12	jcf7180000109531	3130	5931	-2801	7767	4994	2773			0	12775	10698	2077			0	14711	15890	-1179	16891	14711		16891	3130	13761
Type4	HMZ5_78	ctg7180000061118	181517	178713	2804	177695	179654	-1959			0	174031	175826	-1795			0	172354	171202	1152	170202	172354	-2152	181517	170202	11315
Type4	HMZ5	jcf7180000071081	31384	28580	2804	27562	29521	-1959			0	23898	25693	-1795			0	22221	21069	1152	20069	22221	-2152	31384	20069	11315
Type4	HMZ2	jcf7180000043483	813	3623	-2810	4641	2682	1959			0	8305	6510	1795			0	9982	11143	-1161	12134	9982	2152	12134	813	11321
Note: “+”, “-” indicate the difference between start and stop positions for a gene in reversed orientation
