# Supplementary material for: Genetic structure and evolutionary diversity of mating-type (MAT) loci in Hypsizygus marmoreus
Source: IMA Fungus. 2021 Dec 20;12:35. doi: 10.1186/s43008-021-00086-8 (PMC8686365; doi:10.1186/s43008-021-00086-8)
Supplement: Supplementary file 4 — Additional file 4: Table S4. The length of each gene in the mating A locus. [file 43008_2021_86_MOESM4_ESM.xls]

## Sheet: Table S5
Table S4. The length of each gene in the mating A locus
strain	type	MIP	HD1.1	HD2.1	HD1.2	HD1.3	HD2.2	Bfg
Bai2-hy88	homokaryon	-2804	1959	0	1795	0	-1152	2152
Hui2-hy61	homokaryon	2780	-2753	1760	-1911	0	1165	-2169
HMZ5	heterocaryon	2804	-1959	0	-1795	0	1152	-2152
HMZ5	heterocaryon	-2780	2753	-1760	1911	0	-1165	2169
HMZ5_07	homokaryon	2804	-1959	0	-1795	0	1152	-2152
HMZ5_21	homokaryon	-2780	2753	-1760	1911	0	-1165	2169
HMZ5_09	homokaryon	-2780	2753	-1760	1911	0	-1165	2169
HMZ5_78	homokaryon	2804	-1959	0	-1795	0	1152	-2152
HMZ2	heterocaryon	-2810	1959	0	1795	0	-1161	2152
HMZ2	heterocaryon	-2780	2753	-1760	1911	0	-1165	2169
Note: “+”, “-” indicate the difference between start and stop positions for a gene in reversed orientation
