# Supplementary material for: Genetic structure and evolutionary diversity of mating-type (MAT) loci in Hypsizygus marmoreus
Source: IMA Fungus. 2021 Dec 20;12:35. doi: 10.1186/s43008-021-00086-8 (PMC8686365; doi:10.1186/s43008-021-00086-8)
Supplement: Supplementary file 5 — Additional file 5: Table S5. The ratio of clean reads in the samples of true H. marmoreus. [file 43008_2021_86_MOESM5_ESM.xls]

## Sheet: Table S6
Table S5. The ratio of clean reads in the samples of true H. marmoreus
Samples	Total reads	Overall alignment rate	Unmapped reads	Unique mapped reads	Multiple mapped reads
B.1	37541758	0.7667	8,758,518 (23.33%)	27,850,262 (74.18%)	892,102 (2.38%)
B.2	33997716	0.7656	7,969,766 (23.44%)	25,181,669 (74.07%)	817,135 (2.40%)
B.3	32909560	0.7639	7,769,711 (23.61%)	24,293,736 (73.82%)	810,747 (2.46%)
H.1	33072942	0.7172	9,352,754 (28.28%)	22,832,255 (69.04%)	857,841 (2.59%)
H.2	31438342	0.7176	8,878,095 (28.24%)	21,833,032 (69.45%)	701,011 (2.23%)
H.3	31924490	0.7324	8,541,771 (26.76%)	22,699,456 (71.10%)	645,249 (2.02%)
Z.1	33362576	0.7403	8,665,543 (25.97%)	23,901,802 (71.64%)	764,127 (2.29%)
Z.2	33800126	0.7479	8,521,275 (25.21%)	24,464,404 (72.38%)	782,133 (2.31%)
Z.3	34175148	0.7339	9,094,131 (26.61%)	24,339,880 (71.22%)	707,795 (2.07%)
